# Supplementary material for: Synchronous motor imagery and visual feedback of finger movement elicit the moving rubber hand illusion, at least in illusion-susceptible individuals
Source: Exp Brain Res. 2023 Mar 16;241(4):1021–39. doi: 10.1007/s00221-023-06586-w (PMC10081980; doi:10.1007/s00221-023-06586-w)
Supplement: Supplementary file 1 — Supplementary file1 (XLSX 19 KB) [file 221_2023_6586_MOESM1_ESM.xlsx]

## Sheet: Integer Questionnaire Data
Questionnaire Data, all questions
N = 24
	Imagery Sync								Imagery Async								Real Sync								Real Async
Sub	Ownership (Q1)	Ownership (Q2)	Ownership Control (Q3)	Ownership Control (Q4)	Agency (Q5)	Agency (Q6)	Agency Control (Q7)	Agency Control (Q8)	Ownership (Q1)	Ownership (Q2)	Ownership Control (Q3)	Ownership Control (Q4)	Agency (Q5)	Agency (Q6)	Agency Control (Q7)	Agency Control (Q8)	Ownership (Q1)	Ownership (Q2)	Ownership Control (Q3)	Ownership Control (Q4)	Agency (Q5)	Agency (Q6)	Agency Control (Q7)	Agency Control (Q8)	Ownership (Q1)	Ownership (Q2)	Ownership Control (Q3)	Ownership Control (Q4)	Agency (Q5)	Agency (Q6)	Agency Control (Q7)	Agency Control (Q8)
1	-1	1	2	-3	-1	1	-2	2	0	-3	1	-3	-2	-3	-3	2	3	3	2	1	2	3	1	3	-3	-3	0	-2	-3	-3	-2	3
2	-2	-1	-2	-1	-1	-1	-2	-1	-3	-1	-3	-3	-3	-1	-1	-2	-2	-1	-3	-3	-2	-3	-3	-3	-3	-2	-3	-2	-3	-2	-3	-3
3	3	3	1	-3	1	2	-3	-3	0	0	2	-3	-3	-1	-3	1	2	2	2	-3	1	1	-3	-3	1	2	1	-3	1	1	-3	1
4	0	0	1	1	2	3	0	0	1	0	1	1	2	0	0	3	-3	1	1	0	-3	1	0	0	0	-3	1	0	1	-3	0	0
6	-1	0	-3	-3	0	-3	-2	0	-3	-2	-3	1	-2	-3	-3	1	-3	-2	-3	-1	2	1	0	-3	-3	-3	-3	-3	-2	-2	-3	-3
7	2	2	-3	-3	3	3	-3	-3	1	1	-3	-3	-3	-3	-2	2	3	3	-3	-3	3	3	-3	-3	1	1	-3	-3	-3	-3	-3	2
8	-2	-2	-3	-3	0	-1	-3	2	-2	-1	-3	-3	-3	-3	-3	3	-2	-3	-3	-3	1	1	-3	2	-3	-3	-3	-3	-3	-1	-3	2
9	-1	-1	0	-2	-2	-2	-2	-2	-3	-3	-1	-2	-2	-3	-2	-3	-2	-2	-1	-2	-2	-2	-2	-1	-3	-2	-2	-2	-2	-3	-3	-1
10	1	1	2	1	0	-2	0	1	1	-1	1	2	-2	-2	-2	2	2	1	2	1	1	-1	0	0	-1	1	2	1	-2	-2	-1	2
11	1	1	-2	-3	-2	-3	-3	1	-2	0	-2	-3	-3	-3	-3	1	2	1	1	-3	2	2	-3	1	-3	-1	1	-3	-3	-3	-3	2
12	3	2	3	-2	2	3	-3	-2	1	1	1	-1	0	-3	3	2	3	3	2	1	2	3	0	-1	2	3	2	1	2	2	1	-1
13	-3	-3	-3	-3	-3	-3	-3	1	-3	-3	-3	-3	-3	-3	-3	2	-3	-3	-3	-3	-3	-3	-3	2	-3	-3	-3	-3	-3	-3	-3	2
14	-2	-2	-3	-2	-2	3	0	-2	-2	-3	-2	3	-3	-2	1	3	2	2	-3	-3	3	3	-2	-3	3	-2	2	-3	2	2	0	-2
15	2	2	2	1	1	2	-2	-1	2	1	2	1	1	0	2	2	1	1	1	0	1	1	-3	-2	1	2	2	-3	-3	1	0	1
16	-3	-3	1	-2	-3	-3	-3	3	-3	-3	0	-2	-3	-3	-3	3	1	2	-3	-3	-3	-2	3	-3	-2	-3	-1	-3	-3	-3	-2	2
17	2	2	2	1	2	2	-1	-1	-1	-1	-2	-2	-3	-3	1	2	2	2	1	0	1	2	0	0	-1	-1	-2	-2	-2	-3	-2	2
18	0	2	0	2	0	3	-3	3	1	-3	1	-3	0	0	0	3	3	3	3	0	0	3	-3	-3	1	3	0	3	3	3	3	3
19	-3	-3	-3	-3	-3	-2	-3	-2	-3	-3	-3	-3	-2	-3	-3	-2	-3	-2	-3	-3	-2	-2	-3	-3	-3	-2	-3	-3	-3	-2	-3	-2
20	0	0	0	0	1	1	-1	-1	-1	-1	0	-1	-1	-2	-1	1	-1	-1	1	-1	1	2	0	-1	-1	-1	1	-2	1	1	-1	0
21	1	2	2	2	2	2	-2	-1	1	1	3	2	-2	-1	2	3	1	1	2	2	2	2	-2	-1	-1	0	1	2	1	2	-2	3
23	-1	0	1	1	1	-1	0	0	-3	-3	1	2	-3	-3	-3	2	1	-2	-3	-1	-1	-1	-2	0	-2	-3	-2	-3	-3	-3	-3	1
24	3	3	0	1	3	3	-2	-2	-2	1	-3	-2	-3	-3	-3	3	2	3	0	-2	3	3	-1	-2	1	2	-1	1	1	0	0	1
25	-1	-1	-3	-3	0	-3	-2	-2	-3	-3	-3	-3	-3	-3	-3	1	-2	-2	-3	-3	-1	-2	1	-1	-3	-3	-3	-3	-3	-3	-3	1
26	1	1	-3	-3	1	-2	-3	-2	1	1	-3	-3	1	1	-3	-2	2	2	-3	-3	3	0	-3	-3	-3	-3	-3	-3	-3	-3	-3	0

## Sheet: Averaged Questionnaire Data
Questionnaire Data, averaged questions
N = 24
	Imagery Sync				Imagery Async				Real Sync				Real Async
Sub	Ownership	Ownership Control	Agency	Agency Control	Ownership	Ownership Control	Agency	Agency Control	Ownership	Ownership Control	Agency	Agency Control	Ownership	Ownership Control	Agency	Agency Control
1	0	-0.5	0	0	-1.5	-1	-2.5	-0.5	3	1.5	2.5	2	-3	-1	-3	0.5
2	-1.5	-1.5	-1	-1.5	-2	-3	-2	-1.5	-1.5	-3	-2.5	-3	-2.5	-2.5	-2.5	-3
3	3	-1	1.5	-3	0	-0.5	-2	-1	2	-0.5	1	-3	1.5	-1	1	-1
4	0	1	2.5	0	0.5	1	1	1.5	-1	0.5	-1	0	-1.5	0.5	-1	0
6	-0.5	-3	-1.5	-1	-2.5	-1	-2.5	-1	-2.5	-2	1.5	-1.5	-3	-3	-2	-3
7	2	-3	3	-3	1	-3	-3	0	3	-3	3	-3	1	-3	-3	-0.5
8	-2	-3	-0.5	-0.5	-1.5	-3	-3	0	-2.5	-3	1	-0.5	-3	-3	-2	-0.5
9	-1	-1	-2	-2	-3	-1.5	-2.5	-2.5	-2	-1.5	-2	-1.5	-2.5	-2	-2.5	-2
10	1	1.5	-1	0.5	0	1.5	-2	0	1.5	1.5	0	0	0	1.5	-2	0.5
11	1	-2.5	-2.5	-1	-1	-2.5	-3	-1	1.5	-1	2	-1	-2	-1	-3	-0.5
12	2.5	0.5	2.5	-2.5	1	0	-1.5	2.5	3	1.5	2.5	-0.5	2.5	1.5	2	0
13	-3	-3	-3	-1	-3	-3	-3	-0.5	-3	-3	-3	-0.5	-3	-3	-3	-0.5
14	-2	-2.5	0.5	-1	-2.5	0.5	-2.5	2	2	-3	3	-2.5	0.5	-0.5	2	-1
15	2	1.5	1.5	-1.5	1.5	1.5	0.5	2	1	0.5	1	-2.5	1.5	-0.5	-1	0.5
16	-3	-0.5	-3	0	-3	-1	-3	0	1.5	-3	-2.5	0	-2.5	-2	-3	0
17	2	1.5	2	-1	-1	-2	-3	1.5	2	0.5	1.5	0	-1	-2	-2.5	0
18	1	1	1.5	0	-1	-1	0	1.5	3	1.5	1.5	-3	2	1.5	3	3
19	-3	-3	-2.5	-2.5	-3	-3	-2.5	-2.5	-2.5	-3	-2	-3	-2.5	-3	-2.5	-2.5
20	0	0	1	-1	-1	-0.5	-1.5	0	-1	0	1.5	-0.5	-1	-0.5	1	-0.5
21	1.5	2	2	-1.5	1	2.5	-1.5	2.5	1	2	2	-1.5	-0.5	1.5	1.5	0.5
23	-0.5	1	0	0	-3	1.5	-3	-0.5	-0.5	-2	-1	-1	-2.5	-2.5	-3	-1
24	3	0.5	3	-2	-0.5	-2.5	-3	0	2.5	-1	3	-1.5	1.5	0	0.5	0.5
25	-1	-3	-1.5	-2	-3	-3	-3	-1	-2	-3	-1.5	0	-3	-3	-3	-1
26	1	-3	-0.5	-2.5	1	-3	1	-2.5	2	-3	1.5	-3	-3	-3	-3	-1.5

## Sheet: Proprioceptive Drift Data
Proprioceptive Drift Data (in mm)
N = 24
Sub	Imagery Async	Imagery Sync	Real Async	Real Sync
1	-1.333	-5	3	20
2	-1.667	36.333	-8	-4.667
3	-12.333	21	5.333	3.667
4	-13	11.667	-16	5.333
6	-5.667	-3.333	-20	11.667
7	4	10.333	-2	20
8	-2.333	-21.333	-3.333	15
9	16	-2	-4.333	16.333
10	5	11.333	0	10
11	25.333	-10.333	-2.333	21.667
12	-9.333	25.667	15	45.667
13	-10.333	-2.667	-5.333	10.667
14	-13.667	-8	14.667	8.667
15	-25.333	8.667	12	6.667
16	14	4	13	23
17	12	38	0	23.667
18	-10.333	-3.333	-7.667	10.667
19	4.333	1.667	5.667	2.667
20	9.667	15	-4.667	8.667
21	3	15	0	16.333
23	36.333	39.667	20	11.667
24	-16	29	-3.667	31.667
25	-0.667	10.333	13.333	5
26	-8.667	6.667	-0.333	8.667

## Sheet: EMG data
EMG data: root mean square
N = 24
Sub	Imagery Sync	Imagery Async	Real Sync	Real Async
1	0	-0.002	0.006	0.007
2	0	0	0	-0.002
3	-0.002	-0.002	-0.002	-0.001
4	-0.001	-0.001	-0.002	-0.002
6	0.002	0.001	0.032	0.037
7	0.001	0.001	0.011	0.02
8	0.004	0.002	0.013	0.014
9	0.002	0.001	0.009	0.005
10	-0.002	-0.001	0.003	0.003
11	0.002	0.002	0.008	0.009
12	-0.001	0	0	0
13	0.001	0.001	0.003	0.003
14	0	0.001	0.005	0.006
15	0	0.002	0.007	0.007
16	0	0	0.002	0.001
17	-0.002	-0.002	0.003	0.002
18	0.002	0.002	0.009	0.009
19	-0.002	-0.001	0.002	0.002
20	-0.004	-0.003	0	-0.003
21	0	0.008	0.034	0.028
23	0	0.002	0.001	0.003
24	0	0.002	0.006	0.004
25	0.001	0.002	0.009	0.015
26	0	0	0.005	0.004
